# Supplementary material for: Antibiotic Mechanisms and Resistance: Molecular Insights and Therapeutic Strategies
Source: Antibiotics (Basel). 2026 Mar 29;15(4):351. doi: 10.3390/antibiotics15040351 (PMC13113030; doi:10.3390/antibiotics15040351)
Supplement: Supplementary file 1 [file antibiotics-15-00351-s001.zip]

Archive with 1 entries (1 files):
- antibiotics-4161566-supplementary.pdf
